# Supplementary material for: A Phase II Study of 177Lu–Lilotomab Satetraxetan, a CD37 Antibody–Radionuclide Conjugate, as Third- or Later-Line Treatment of Rituximab-Refractory Follicular B-Cell Lymphoma Patients
Source: Pharmaceuticals (Basel). 2026 Feb 1;19(2):250. doi: 10.3390/ph19020250 (PMC12943636; doi:10.3390/ph19020250)
Supplement: Supplementary file 1 [file pharmaceuticals-19-00250-s001.zip]

Archive with 1 entries (1 files):
- pharmaceuticals-4048733-supplementary.pdf
